# Supplementary material for: A High-Performance Liquid Chromatography with Electrochemical Detection Method Developed for the Sensitive Determination of Ascorbic Acid: Validation, Application, and Comparison with Titration, Spectrophotometric, and High-Performance Liquid Chromatography with Diode-Array Detection Methods
Source: Foods. 2023 Aug 18;12(16):3100. doi: 10.3390/foods12163100 (PMC10453043; doi:10.3390/foods12163100)
Supplement: Supplementary file 1 [file foods-12-03100-s001.zip]

Archive with 1 entries (1 files):
- foods-2553794-supplementary.pdf
